# Supplementary material for: Mendelian randomization analysis to analyze the genetic causality between different levels of obesity and different allergic diseases
Source: BMC Pulm Med. 2023 Sep 18;23:352. doi: 10.1186/s12890-023-02636-9 (PMC10508031; doi:10.1186/s12890-023-02636-9)
Supplement: Supplementary file 1 — Supplementary Material 1 [file 12890_2023_2636_MOESM1_ESM.xlsx]

## Sheet: Sheet1
Table S1. Baseline information table for exposed subject and outcome subjects
Subject	Year	Population	Author	GWAS ID	Sample size	n case	n control	n SNP
Exposed subjects
Obesity	2021	European	-	finn-b-E4_OBESITY	218735	8,908	209,827	16,380,465
Childhood allergy (age < 16)	2021	European	-	finn-b-CHILDHOOD_ALLERGY	218792	2748	216044	16380466
Allergic asthma	2021	European	-	finn-b-ALLERG_ASTHMA	140308	4,859	135,449	16,379,987
Atopic dermatitis	2021	European	-	finn-b-L12_ATOPIC	205764	7,024	198,740	16,380,443
Obesity class 1	2013	European	Berndt SI	ieu-a-90	98697	32,858	65,839	2,380,428
Obesity class 2	2013	European	Berndt SI	ieu-a-91	72546	9,889	62,657	2,331,456
Obesity class 3	2013	European	Berndt SI	ieu-a-92	50364	2,896	47,468	2,250,779
Outcome subjects
Childhood allergy (age < 16)	2021	European	-	finn-b-CHILDHOOD_ALLERGY	218792	2748	216044	16380466
Allergic asthma	2021	European	-	finn-b-ALLERG_ASTHMA	140308	4,859	135,449	16,379,987
Allergic rhinitis	2021	European	-	finn-b-ALLERG_RHINITIS	217914	5,527	212,387	16,380,461
Atopic dermatitis	2021	European	-	finn-b-L12_ATOPIC	205764	7,024	198,740	16,380,443
Eczema	2014	European	Paternoster	ieu-a-996	40835	10,788	30,047	11,059,641
Allergic urticaria	2021	European	-	finn-b-L12_URTICA_ALLERG	213633	1,169	212,464	16,380,463
Allergic purpura	2021	European	-	finn-b-D3_ALLERGPURPURA	216569	470	216,099	16,380,461
Allergic conjunctivitis	2021	European	-	finn-b-H7_ALLERGICCONJUNCTIVITIS	218792	9,833	208,959	16,380,466
Lactose intolerance	2021	European	-	finn-b-E4_LACTOSEINT	197704	445	197259	16380377
Obesity	2021	European	-	finn-b-E4_OBESITY	218735	8,908	209,827	16,380,465
