# Supplementary material for: Mendelian randomization analysis to analyze the genetic causality between different levels of obesity and different allergic diseases
Source: BMC Pulm Med. 2023 Sep 18;23:352. doi: 10.1186/s12890-023-02636-9 (PMC10508031; doi:10.1186/s12890-023-02636-9)
Supplement: Supplementary file 2 — Supplementary Material 2 [file 12890_2023_2636_MOESM2_ESM.xlsx]

## Sheet: Sheet1
Table S2. Screening results of single nucleotide polymorphism
Exposed object	SNP	Beta	SE	EA	NEA	EAF	F
Obesity	rs509325	0.1008	0.0216	G	T	0.1791	21.7778
Obesity	rs1519871	0.0941	0.0192	T	A	0.75	24.0202
Obesity	rs78542202	0.1681	0.0367	G	A	0.05407	20.9799
Obesity	rs1275923	-0.0778	0.0168	T	C	0.543	21.4457
Obesity	rs12986742	0.0763	0.0168	C	T	0.4177	20.6267
Obesity	rs6736404	0.275	0.0616	A	G	0.01884	19.9298
Obesity	rs12623218	0.1511	0.0227	A	T	0.8373	44.3075
Obesity	rs11716293	-0.0892	0.0195	G	C	0.243	20.9248
Obesity	rs17271940	0.098	0.0215	G	A	0.1799	20.7766
Obesity	rs35628245	0.1325	0.0282	C	T	0.09641	22.0767
Obesity	rs10938398	0.0816	0.0166	A	G	0.4731	24.1637
Obesity	rs16895792	0.2321	0.0468	T	C	0.03254	24.5957
Obesity	rs186989	0.089	0.0195	G	A	0.7623	20.831
Obesity	rs79704991	0.1071	0.0219	T	G	0.1717	23.9161
Obesity	rs35286147	-0.0963	0.0205	C	T	0.2055	22.0671
Obesity	rs734597	0.1271	0.0206	A	G	0.2012	38.0677
Obesity	rs12196967	0.1316	0.0292	C	T	0.09129	20.3117
Obesity	rs118054940	0.3651	0.0787	G	T	0.01178	21.5216
Obesity	rs71245092	0.1327	0.0214	A	G	0.1865	38.4516
Obesity	rs73079618	-0.1445	0.0321	G	A	0.07359	20.264
Obesity	rs62506068	0.2564	0.0544	T	C	0.02489	22.2146
Obesity	rs17503900	0.0759	0.0167	T	C	0.4369	20.6562
Obesity	rs4743282	-0.0806	0.017	A	G	0.6146	22.4788
Obesity	rs75559095	0.1239	0.0265	C	A	0.1104	21.86
Obesity	rs4442212	-0.0743	0.0166	C	T	0.5441	20.0337
Obesity	rs11199714	-0.0824	0.0169	C	T	0.3976	23.7728
Obesity	rs78013173	-0.1793	0.0396	A	C	0.04773	20.5008
Obesity	rs11030104	-0.1592	0.0225	G	A	0.1662	50.0635
Obesity	rs11036935	0.0873	0.0187	C	T	0.2671	21.7944
Obesity	rs7975392	-0.0953	0.0198	T	C	0.2303	23.1662
Obesity	rs2027575	-0.0905	0.0195	T	C	0.2516	21.5391
Obesity	rs190191343	0.2484	0.0555	C	A	0.02321	20.0317
Obesity	rs428571	0.0859	0.0188	A	G	0.7296	20.8771
Obesity	rs112849662	0.139	0.0312	G	A	0.07581	19.8482
Obesity	rs1994380	-0.1298	0.0266	C	T	0.1117	23.8115
Obesity	rs1558902	0.2279	0.0168	A	T	0.4194	184.022
Obesity	rs11643171	0.2225	0.0439	G	A	0.03861	25.688
Obesity	rs8057911	0.095	0.0209	T	C	0.1966	20.6612
Obesity	rs79598028	-0.0975	0.0206	T	C	0.2091	22.4014
Obesity	rs437564	0.0759	0.0168	T	C	0.4214	20.411
Obesity	rs1014263	0.1289	0.029	G	A	0.08941	19.7565
Obesity	rs34573570	0.0912	0.0196	A	G	0.2334	21.651
Obesity	rs117280037	0.3779	0.0678	C	T	0.01587	31.0666
Obesity	rs34783010	-0.1057	0.0191	T	G	0.2566	30.6255
Obesity	rs4072287	0.095	0.017	A	C	0.6059	31.2284
Obesity	rs140896965	-0.1917	0.0385	T	C	0.04997	24.7926
Obesity	rs28640241	-0.0943	0.0207	A	G	0.2009	20.7531
Childhood allergy (age < 16)	rs72700982	0.3299	0.069	C	T	0.05347	22.8595
Childhood allergy (age < 16)	rs57460771	-0.146	0.0325	G	C	0.3419	20.1808
Childhood allergy (age < 16)	rs57961705	0.2758	0.0618	A	G	0.06448	19.9164
Childhood allergy (age < 16)	rs114794535	1.0973	0.2446	T	C	0.004736	20.1251
Childhood allergy (age < 16)	rs2577814	-0.2246	0.0502	T	C	0.8996	20.0176
Childhood allergy (age < 16)	rs182808981	0.5934	0.1315	T	A	0.0141	20.3631
Childhood allergy (age < 16)	rs1706027	0.2329	0.0521	T	C	0.907	19.9831
Childhood allergy (age < 16)	rs1400773	-0.1879	0.0423	C	T	0.8458	19.7321
Childhood allergy (age < 16)	rs12187867	0.1707	0.0354	A	G	0.2414	23.252
Childhood allergy (age < 16)	rs848	-0.1383	0.0312	C	A	0.631	19.6488
Childhood allergy (age < 16)	rs9385488	0.4556	0.0969	C	T	0.02541	22.1065
Childhood allergy (age < 16)	rs56958160	-0.1827	0.0404	C	G	0.1721	20.451
Childhood allergy (age < 16)	rs76003859	0.2793	0.0612	G	A	0.06635	20.8276
Childhood allergy (age < 16)	rs111942639	1.0139	0.2006	A	G	0.00677	25.5463
Childhood allergy (age < 16)	rs9704308	-0.2368	0.052	T	C	0.9078	20.7375
Childhood allergy (age < 16)	rs55646091	0.3952	0.0803	A	G	0.03719	24.2216
Childhood allergy (age < 16)	rs4931386	0.1451	0.0325	G	A	0.3221	19.9328
Childhood allergy (age < 16)	rs118139923	0.4428	0.0954	C	G	0.0275	21.5436
Childhood allergy (age < 16)	rs113342481	-0.1705	0.037	T	C	0.2164	21.2347
Childhood allergy (age < 16)	rs117115473	0.4013	0.0886	G	A	0.03076	20.515
Childhood allergy (age < 16)	rs75411819	0.5393	0.1156	T	C	0.01688	21.7643
Childhood allergy (age < 16)	rs17720953	0.1645	0.0326	A	G	0.3225	25.4622
Childhood allergy (age < 16)	rs7235392	-0.1632	0.0354	A	G	0.7615	21.2537
Childhood allergy (age < 16)	rs73024203	-0.5418	0.1194	A	G	0.01849	20.5906
Childhood allergy (age < 16)	rs966384	0.16	0.0303	A	G	0.4243	27.884
Childhood allergy (age < 16)	rs76349468	0.586	0.118	A	G	0.01686	24.6622
Childhood allergy (age < 16)	rs138774632	0.6336	0.1421	C	G	0.0129	19.8812
Allergic asthma	rs114030644	0.6051	0.1315	A	G	0.006894	21.174
Allergic asthma	rs45609444	0.6311	0.1429	T	C	0.006644	19.5044
Allergic asthma	rs62192043	-0.1439	0.0258	A	G	0.2347	31.1087
Allergic asthma	rs7585448	-0.2393	0.0506	T	C	0.9507	22.3658
Allergic asthma	rs3917285	-0.1529	0.0325	A	T	0.1255	22.1334
Allergic asthma	rs74581007	0.2298	0.0444	A	G	0.06227	26.7876
Allergic asthma	rs7632756	0.1118	0.0235	T	C	0.7049	22.6333
Allergic asthma	rs17670865	0.1383	0.0283	C	G	0.1805	23.882
Allergic asthma	rs62275173	0.2883	0.0614	G	A	0.03319	22.0472
Allergic asthma	rs12641113	-0.1107	0.0247	T	C	0.2504	20.0864
Allergic asthma	rs114985023	0.3283	0.074	C	T	0.02383	19.6824
Allergic asthma	rs77074171	-0.2532	0.0555	C	T	0.04131	20.8133
Allergic asthma	rs10013453	-0.1447	0.0315	G	A	0.1413	21.1016
Allergic asthma	rs847	-0.1313	0.0223	C	T	0.6366	34.6673
Allergic asthma	rs79881201	0.1373	0.0232	T	C	0.3091	35.0239
Allergic asthma	rs2053040	0.1323	0.0251	A	G	0.2401	27.7826
Allergic asthma	rs696734	-0.1066	0.0228	T	A	0.3277	21.8597
Allergic asthma	rs9351849	0.1183	0.0264	G	A	0.2205	20.0799
Allergic asthma	rs3801777	-0.1349	0.0273	C	G	0.1935	24.4174
Allergic asthma	rs293162	-0.1252	0.0248	T	C	0.2498	25.4862
Allergic asthma	rs35887628	-0.1741	0.0394	C	G	0.08	19.5256
Allergic asthma	rs112256050	-0.1457	0.0311	T	G	0.1392	21.9482
Allergic asthma	rs7824232	0.1356	0.0301	T	C	0.1514	20.2949
Allergic asthma	rs143305466	0.1456	0.0273	T	C	0.1881	28.4444
Allergic asthma	rs10795630	-0.1044	0.0222	C	T	0.6128	22.1154
Allergic asthma	rs12360030	-0.1149	0.0255	G	T	0.2302	20.303
Allergic asthma	rs7126418	0.1243	0.0217	T	A	0.4056	32.8113
Allergic asthma	rs520043	0.1164	0.0234	G	T	0.7019	24.7442
Allergic asthma	rs117413052	0.6482	0.1391	T	A	0.007956	21.7152
Allergic asthma	rs74977447	0.1793	0.0382	C	T	0.08716	22.031
Allergic asthma	rs117496224	0.2697	0.0594	A	C	0.03435	20.6153
Allergic asthma	rs144025482	0.3125	0.0684	C	T	0.02536	20.8731
Allergic asthma	rs74630264	-0.248	0.0395	A	G	0.08227	39.4193
Allergic asthma	rs12935657	-0.1241	0.0262	A	G	0.2125	22.4358
Allergic asthma	rs76559942	0.7863	0.1756	T	C	0.004568	20.0506
Allergic asthma	rs3786066	0.1112	0.0222	A	G	0.6232	25.0902
Allergic asthma	rs113870989	0.352	0.0733	T	C	0.02206	23.061
Atopic dermatitis	rs61814899	0.68	0.1076	A	G	0.007892	39.9386
Atopic dermatitis	rs12731336	-0.2989	0.0443	G	A	0.9542	45.5244
Atopic dermatitis	rs11265449	-0.085	0.0182	G	C	0.5327	21.812
Atopic dermatitis	rs72696990	0.7641	0.0993	C	T	0.009409	59.2109
Atopic dermatitis	rs10916134	0.1114	0.025	T	G	0.1555	19.8559
Atopic dermatitis	rs704841	-0.0866	0.0184	C	G	0.414	22.1513
Atopic dermatitis	rs2272129	-0.1398	0.0231	T	C	0.8094	36.6261
Atopic dermatitis	rs115821611	0.1456	0.0294	T	C	0.1104	24.5261
Atopic dermatitis	rs400786	-0.152	0.0313	G	A	0.8953	23.583
Atopic dermatitis	rs10208309	0.1174	0.0211	G	C	0.2464	30.9579
Atopic dermatitis	rs140873361	0.1667	0.0374	A	G	0.06376	19.8668
Atopic dermatitis	rs35570272	0.0861	0.019	T	G	0.3553	20.5352
Atopic dermatitis	rs78060188	-0.2088	0.0394	T	C	0.05764	28.0846
Atopic dermatitis	rs8180146	0.0869	0.0184	C	T	0.4204	22.3051
Atopic dermatitis	rs6534340	-0.1264	0.0197	C	A	0.3088	41.1682
Atopic dermatitis	rs7714574	0.0909	0.0182	T	C	0.5114	24.9451
Atopic dermatitis	rs847	-0.1219	0.0189	C	T	0.6358	41.5991
Atopic dermatitis	rs10056189	-0.1216	0.0275	C	T	0.8731	19.5525
Atopic dermatitis	rs142853352	-0.2254	0.0506	C	T	0.03318	19.843
Atopic dermatitis	rs16903574	0.1325	0.0274	G	C	0.1269	23.3846
Atopic dermatitis	rs75227298	0.4669	0.092	C	T	0.01051	25.7556
Atopic dermatitis	rs60700772	0.1025	0.022	C	T	0.2219	21.7071
Atopic dermatitis	rs72907692	0.516	0.1097	T	C	0.007715	22.1251
Atopic dermatitis	rs28371176	-0.2502	0.044	G	A	0.05029	32.3347
Atopic dermatitis	rs192460891	0.1177	0.0235	G	T	0.1839	25.0852
Atopic dermatitis	rs111753516	-0.2212	0.05	C	T	0.03571	19.5718
Atopic dermatitis	rs1559547	0.088	0.0187	C	G	0.6095	22.1453
Atopic dermatitis	rs59203915	0.1263	0.0262	A	C	0.1462	23.2383
Atopic dermatitis	rs57248180	-0.0984	0.0219	T	C	0.2208	20.1884
Atopic dermatitis	rs139417055	1.5604	0.3336	A	T	0.001176	21.8786
Atopic dermatitis	rs34446437	0.5506	0.1203	C	T	0.006346	20.9479
Atopic dermatitis	rs6996614	0.0976	0.0183	A	C	0.5689	28.4444
Atopic dermatitis	rs7843258	0.0965	0.0218	C	T	0.7762	19.5948
Atopic dermatitis	rs6991991	-0.1086	0.0194	C	T	0.6812	31.3369
Atopic dermatitis	rs10966516	-0.3314	0.0716	A	G	0.01727	21.4229
Atopic dermatitis	rs7875338	0.1024	0.0231	A	G	0.1885	19.6506
Atopic dermatitis	rs11137286	0.2271	0.0441	C	T	0.0453	26.519
Atopic dermatitis	rs117137535	0.3046	0.048	A	G	0.03965	40.2696
Atopic dermatitis	rs943451	-0.1	0.02	C	T	0.7004	25
Atopic dermatitis	rs34064097	-0.0977	0.0197	A	G	0.3125	24.5956
Atopic dermatitis	rs7936070	0.1588	0.0184	T	G	0.4154	74.4844
Atopic dermatitis	rs11236813	-0.1968	0.0285	C	G	0.1175	47.6827
Atopic dermatitis	rs7930490	-0.0944	0.0184	G	C	0.4224	26.3214
Atopic dermatitis	rs11221247	0.0968	0.0187	A	G	0.3733	26.7958
Atopic dermatitis	rs75136206	-0.1355	0.0299	A	G	0.1035	20.537
Atopic dermatitis	rs77531520	0.24	0.036	T	C	0.0691	44.4444
Atopic dermatitis	rs59238664	-0.1183	0.0257	A	G	0.1496	21.1886
Atopic dermatitis	rs17368582	-0.1124	0.0239	C	T	0.1757	22.1175
Atopic dermatitis	rs2227472	0.1167	0.0183	C	T	0.5583	40.6668
Atopic dermatitis	rs3809204	-0.0883	0.0196	A	G	0.3178	20.2959
Atopic dermatitis	rs11061817	0.1665	0.0349	G	A	0.07446	22.7603
Atopic dermatitis	rs117385368	0.1628	0.0349	A	G	0.07731	21.76
Atopic dermatitis	rs9517656	0.0897	0.0194	T	C	0.3245	21.3787
Atopic dermatitis	rs1957569	0.0942	0.0196	G	A	0.3162	23.0988
Atopic dermatitis	rs12934746	0.0889	0.0195	G	T	0.3291	20.7842
Atopic dermatitis	rs11644510	-0.0914	0.0193	T	C	0.3363	22.4273
Atopic dermatitis	rs12595965	0.5321	0.1159	A	G	0.006459	21.0775
Atopic dermatitis	rs7192768	0.1013	0.0222	C	T	0.7861	20.8215
Atopic dermatitis	rs80102229	0.1881	0.041	G	T	0.05224	21.048
Atopic dermatitis	rs12944377	0.0841	0.0182	C	T	0.4664	21.3525
Atopic dermatitis	rs72830998	0.3802	0.0782	A	G	0.01415	23.638
Atopic dermatitis	rs62089050	0.1508	0.03	T	C	0.1008	25.2674
Atopic dermatitis	rs117243528	0.5751	0.1285	T	C	0.005278	20.03
Atopic dermatitis	rs8108687	0.1118	0.0204	G	A	0.7244	30.0347
Atopic dermatitis	rs5021327	0.1012	0.022	C	T	0.7816	21.16
Atopic dermatitis	rs6010620	0.1844	0.0232	G	A	0.8054	63.1751
Atopic dermatitis	rs62214528	-0.1144	0.0256	C	T	0.1498	19.9697
Atopic dermatitis	rs6089128	0.3014	0.0636	T	G	0.02085	22.4581
Atopic dermatitis	rs149734817	-0.4225	0.0933	G	C	0.01008	20.5064
Atopic dermatitis	rs79728480	-0.2534	0.0553	G	C	0.02995	20.9973
Atopic dermatitis	rs2413434	0.116	0.0218	G	A	0.7737	28.3141
Obesity class 1	rs12141962	0.07	0.015	T	G	0.237	21.7778
Obesity class 1	rs17024258	0.21	0.044	T	C	0.042	22.7789
Obesity class 1	rs527248	0.11	0.016	G	A	0.263	47.2656
Obesity class 1	rs7531118	0.08	0.013	C	T	0.608	37.8698
Obesity class 1	rs13393304	0.18	0.017	G	A	0.89	112.111
Obesity class 1	rs887912	-0.082	0.014	C	T	0.681	34.3061
Obesity class 1	rs7604277	-0.06	0.013	C	T	0.325	21.3018
Obesity class 1	rs7607584	0.091	0.02	C	T	0.092	20.7025
Obesity class 1	rs9816226	0.11	0.016	T	A	0.851	47.2656
Obesity class 1	rs4687736	-0.068	0.014	C	G	0.317	23.5918
Obesity class 1	rs17001654	0.085	0.018	G	C	0.158	22.2994
Obesity class 1	rs13130484	0.11	0.013	T	C	0.424	71.5976
Obesity class 1	rs815611	-0.058	0.012	A	G	0.533	23.3611
Obesity class 1	rs11738528	-0.058	0.013	A	T	0.633	19.9053
Obesity class 1	rs2881156	0.073	0.015	G	A	0.396	23.6844
Obesity class 1	rs4498364	-0.065	0.013	T	C	0.7	25
Obesity class 1	rs2984433	0.062	0.013	G	T	0.642	22.7456
Obesity class 1	rs987237	0.13	0.016	G	A	0.098	66.0156
Obesity class 1	rs2196618	0.079	0.015	G	A	0.767	27.7378
Obesity class 1	rs4735692	-0.068	0.013	G	A	0.442	27.3609
Obesity class 1	rs10733682	-0.059	0.013	G	A	0.568	20.5976
Obesity class 1	rs7023913	0.075	0.015	G	A	0.271	25
Obesity class 1	rs10968576	0.068	0.013	G	A	0.292	27.3609
Obesity class 1	rs2030323	0.11	0.015	C	A	0.783	53.7778
Obesity class 1	rs4929923	0.075	0.013	C	T	0.729	33.284
Obesity class 1	rs7138803	0.084	0.013	A	G	0.442	41.7515
Obesity class 1	rs9512893	0.12	0.028	A	G	0.025	18.3673
Obesity class 1	rs7141420	0.079	0.012	T	C	0.621	43.3403
Obesity class 1	rs11847697	0.2	0.039	T	C	0.042	26.2985
Obesity class 1	rs1275685	-0.056	0.013	C	G	0.467	18.5562
Obesity class 1	rs8028313	-0.1	0.015	G	C	0.22	44.4444
Obesity class 1	rs7164558	-0.064	0.013	G	A	0.604	24.2367
Obesity class 1	rs11073381	-0.058	0.012	G	T	0.492	23.3611
Obesity class 1	rs11075989	0.21	0.012	T	C	0.407	306.25
Obesity class 1	rs2531995	0.063	0.013	T	C	0.592	23.4852
Obesity class 1	rs180829	-0.065	0.013	A	C	0.725	25
Obesity class 1	rs1158336	-0.065	0.014	C	A	0.267	21.5561
Obesity class 1	rs8097783	-0.12	0.026	A	G	0.117	21.3018
Obesity class 1	rs11672660	-0.084	0.017	T	C	0.149	24.4152
Obesity class 1	rs29939	0.072	0.013	G	A	0.667	30.6746
Obesity class 1	rs17203351	-0.072	0.014	G	C	0.275	26.449
Obesity class 2	rs1415991	0.11	0.023	G	A	0.217	22.8733
Obesity class 2	rs9729667	0.09	0.02	T	C	0.425	20.25
Obesity class 2	rs644850	0.13	0.029	G	A	0.833	20.0951
Obesity class 2	rs7527364	-0.1	0.02	G	A	0.658	25
Obesity class 2	rs1016287	-0.1	0.021	C	T	0.689	22.6757
Obesity class 2	rs13401686	-0.24	0.027	G	A	0.125	79.0123
Obesity class 2	rs16822905	0.094	0.02	C	G	0.39	22.09
Obesity class 2	rs3732138	0.16	0.031	A	C	0.15	26.6389
Obesity class 2	rs1516725	0.19	0.03	C	T	0.908	40.1111
Obesity class 2	rs17001654	0.13	0.028	G	C	0.158	21.5561
Obesity class 2	rs2207139	0.17	0.025	G	A	0.102	46.24
Obesity class 2	rs2781668	0.12	0.026	T	C	0.108	21.3018
Obesity class 2	rs620985	0.089	0.019	G	A	0.627	21.9418
Obesity class 2	rs1412239	0.099	0.021	G	C	0.292	22.2245
Obesity class 2	rs10840063	-0.091	0.019	C	T	0.424	22.9391
Obesity class 2	rs2030323	0.13	0.024	C	A	0.783	29.3403
Obesity class 2	rs7138803	0.13	0.019	A	G	0.442	46.8144
Obesity class 2	rs9568867	0.13	0.03	A	G	0.1	18.7778
Obesity class 2	rs9512893	0.21	0.046	A	G	0.025	20.8412
Obesity class 2	rs7989336	0.11	0.019	A	G	0.425	33.518
Obesity class 2	rs7176675	-0.092	0.019	C	T	0.583	23.446
Obesity class 2	rs8051591	0.29	0.019	G	A	0.448	232.964
Obesity class 2	rs1000232	0.1	0.02	C	T	0.337	25
Obesity class 2	rs17066856	-0.18	0.04	C	T	0.133	20.25
Obesity class 2	rs29938	0.096	0.02	C	T	0.653	23.04
Obesity class 2	rs10423928	-0.13	0.027	A	T	0.176	23.1824
Obesity class 3	rs782236	-0.17	0.036	G	A	0.317	22.2994
Obesity class 3	rs633715	0.22	0.047	C	T	0.267	21.9104
Obesity class 3	rs1317005	0.2	0.04	A	C	0.278	25
Obesity class 3	rs1874509	0.18	0.041	G	A	0.365	19.2742
Obesity class 3	rs4286594	-0.16	0.036	C	G	0.627	19.7531
Obesity class 3	rs13104545	0.29	0.055	A	G	0.194	27.8017
Obesity class 3	rs2206277	0.27	0.052	T	C	0.096	26.9601
Obesity class 3	rs2904669	0.16	0.035	A	G	0.492	20.898
Obesity class 3	rs4074720	-0.16	0.034	T	C	0.417	22.1453
Obesity class 3	rs7973894	0.19	0.034	A	G	0.492	31.2284
Obesity class 3	rs1421085	0.37	0.035	C	T	0.448	111.755
SNP: single nucleotide polymorphism; SE: standard error; EA: effect allele; NEA: non-effect allele; EAF: effect allele frequency.
